# Supplementary material for: Slightly different metabolomic profiles are associated with high or low weight duck foie gras
Source: PLoS One. 2022 Jun 28;17(6):e0255707. doi: 10.1371/journal.pone.0255707 (PMC9239462; doi:10.1371/journal.pone.0255707)
Supplement: S1 Data — (CSV) [file pone.0255707.s001.csv]

Animal	Classe	Poids	Lipides	MS	MAT	D-Glucose	Lactate	Myo-Inositol	L-GlutamicAcid	Glycerophosphocholine	L-Serine	L-Alanine	Phosphocholine	Succinate	Glycerol	L-Glutamine	L-Proline	L-Glutathione-oxidized	MalicAcid	L-Carnitine	D-Maltose	L-Glycine	Taurine	Ethanolamine	Betaine	L-Aspartate	L-Leucine	AceticAcid	L-Valine	ArgininosuccinicAcid	Uridine	2-Oxoglutarate	D-Sorbitol	Creatine	CholineChloride
21	5	597	61	73	7,12	0,032629196	0,016622969	0,00826394	0,007330511	0,005384793	0,004743788	0,006473329	0,003538867	0,003381714	0,003216183	0,002929514	0,001716318	0,001812167	0,001365564	0,001405791	0,002029394	0,001859776	0,002116142	0,001304641	0,000576188	0,000504279	0,001147832	0,001010234	0,00091864	0,001036265	0,000451609	0,000695006	0,001208951	0,000988298	0,000314927
22	5	602	61	72	6,44	0,033576768	0,021608865	0,010166369	0,004036017	0,006225373	0,004501621	0,00639377	0,002720361	0,003522487	0,001896802	0,002520403	0,002179918	0,002012306	0,001698943	0,00117428	0,00117508	0,001535835	0,000888263	0,001266468	0,000808416	0,001088476	0,000952888	0,000949509	0,000776557	0,000945927	0,000416235	0,000636809	0,000641746	0,000652211	7,71E-05
23	5	557	61	72	6,26	0,035480877	0,020517849	0,008875379	0,00348914	0,006461743	0,004703128	0,006945941	0,003473829	0,00364197	0,002126427	0,001498483	0,002203942	0,001736027	0,002193361	0,001108006	0,00120359	0,001282983	0,001063164	0,001395889	0,001961401	0,000720622	0,000910555	0,000929581	0,00077865	0,000771539	0,00042172	0,000490903	0,000528212	0,000746586	0,000156625
29	5	592	61	70	6,85	0,038818683	0,017064078	0,008416743	0,004049883	0,00630193	0,005050264	0,006728647	0,002679715	0,003544699	0,002182862	0,002763602	0,002144869	0,001869555	0,002027479	0,001214987	0,001234497	0,001248961	0,000633723	0,001407242	0,000855545	0,000726633	0,000889675	0,001022372	0,000723245	0,000886381	0,000423278	0,000536902	0,00061029	0,000725032	0,000172189
32	7	719	61	72	6,16	0,024467704	0,027144348	0,010245216	0,004904533	0,007584682	0,006258499	0,008180582	0,001569706	0,002068217	0,001023883	0,002111029	0,00189989	0,002030276	0,000523305	0,001317017	0,001881037	0,001407918	0,001135236	0,00098048	0,000490107	0,000571351	0,000806752	0,000792195	0,000701537	0,001220221	0,000461712	0,000722448	0,001316947	0,001227917	4,92E-06
35	7	754	61	71	5,97	0,029077601	0,022509501	0,010447523	0,005240625	0,005359922	0,005050819	0,0086387	0,003875708	0,003088331	0,001545909	0,002075258	0,002360759	0,002194438	0,000841396	0,001298632	0,001839142	0,001461225	0,001059067	0,001136473	0,001069802	0,000482908	0,000993976	0,000838531	0,000805649	0,000748065	0,000368849	0,000499622	0,000918037	0,001163194	8,05E-05
36	7	768	61	72	5,6	0,029362907	0,021793209	0,00784947	0,005055737	0,004809616	0,004209365	0,007762061	0,002692326	0,003293606	0,001691355	0,002965566	0,002276387	0,002187234	0,001264636	0,001020942	0,001978634	0,001636556	0,001671139	0,001184178	0,00049808	0,000906811	0,000773283	0,001064166	0,00071363	0,000951829	0,000490002	0,000514321	0,001178272	0,00133171	8,71E-05
40	7	769	61	74	5,99	0,031107273	0,024658543	0,009330379	0,002847849	0,005701764	0,004428256	0,009792944	0,002958318	0,003394618	0,002138488	0,002505499	0,001779608	0,002139054	0,001096471	0,001095854	0,001138136	0,001463006	0,001743086	0,001146814	0,000763143	0,000611772	0,001020797	0,001017755	0,000762771	0,001091589	0,000408894	0,000455793	0,000463202	0,001107078	0,00012755
422	5	565	61	74	7,2	0,033638336	0,017119017	0,007739247	0,005431496	0,007656704	0,003742028	0,008134262	0,001403805	0,002664121	0,002725129	0,00209943	0,001818309	0,001741527	0,000472606	0,001250778	0,001235217	0,001670768	0,001399569	0,001259591	0,000609902	0,000922754	0,000981139	0,00105154	0,001035456	0,001044961	0,00055111	0,000722019	0,000636669	0,001524109	0,000398829
424	5	561	62	69	6,66	0,030384834	0,019402999	0,009568901	0,005423367	0,007052918	0,004297844	0,006585879	0,002681231	0,003249144	0,003015285	0,001772129	0,001858156	0,00208523	0,000550629	0,001438426	0,001029523	0,001283507	0,001181291	0,001226182	0,001354848	0,001198359	0,001215361	0,000909108	0,001169196	0,001205125	0,000459558	0,000796627	0,000416964	0,001327856	0,000322834
426	5	598	62	69	6,54	0,032282871	0,023110776	0,009079793	0,003681701	0,005426353	0,005111861	0,008739516	0,002792628	0,002800582	0,001806875	0,002327391	0,001790225	0,002064117	0,00089823	0,001141447	0,001354162	0,001658635	0,001347332	0,001253506	0,000818685	0,000492749	0,001171594	0,000952509	0,000985204	0,001086849	0,000430678	0,000692844	0,000776295	0,000832186	0,000149728
429	5	575	62	71	6,01	0,030427722	0,020857292	0,006108927	0,006159059	0,007854918	0,004322263	0,005961633	0,001453842	0,002319616	0,002428594	0,001201089	0,001496608	0,001877323	0,000598899	0,001715314	0,001528957	0,002060414	0,00170858	0,001255172	0,000944423	0,001027878	0,00120712	0,000671625	0,001145818	0,001031817	0,000501637	0,000857002	0,00086074	0,001193911	0,000501153
433	7	759	62	69	5,5	0,025561335	0,024549866	0,006590484	0,006752317	0,005870183	0,005341287	0,00591531	0,003043541	0,002215357	0,002357427	0,004223397	0,001629545	0,002530765	0,000558208	0,001121335	0,002756413	0,001631762	0,001132318	0,001313085	0,000806778	0,001128752	0,000816843	0,000669642	0,000726402	0,000909945	0,000339132	0,000776396	0,00192169	0,001336781	6,86E-05
435	7	708	62	70	5,99	0,026791676	0,023060987	0,009448178	0,005388905	0,004686092	0,005313157	0,006807022	0,002877133	0,002295581	0,001221961	0,003625063	0,001506329	0,002037676	0,000650479	0,00126923	0,002931181	0,001549146	0,001900279	0,001282028	0,000431577	0,000902599	0,000986108	0,000475314	0,000887832	0,000898243	0,000306149	0,000639039	0,002019093	0,001409729	4,95E-05
439	7	756	63	71	5,85	0,026595793	0,022177621	0,006629683	0,007172178	0,006784328	0,006757725	0,008523062	0,000476741	0,002339023	0,001296716	0,003533144	0,00168318	0,002220787	0,000569183	0,001273472	0,002739921	0,002107318	0,000376138	0,001191145	0,000314214	0,000712845	0,001288969	0,000717621	0,001279336	0,001286663	0,000399615	0,001575696	0,001897272	0,001403371	0
440	7	724	62	72	4,99	0,019646493	0,026651936	0,01183582	0,007231512	0,003582434	0,003474347	0,007384884	0,005078534	0,004078916	0,004856356	0,001499803	0,001061563	0,002941383	0,000771726	0,001437242	0,000537797	0,001731548	0,001085942	0,000751568	0,002896235	0,001148425	0,001256165	0,000778002	0,001232835	0,001142124	0,000445417	0,001101895	0,000269029	0,00173158	0,000283559
